# Supplementary material for: Vaccine efficacy induced by virus-like particles containing Leishmania donovani surface glycoprotein GP63
Source: PLoS Negl Trop Dis. 2024 Jun 10;18(6):e0012229. doi: 10.1371/journal.pntd.0012229 (PMC11164348; doi:10.1371/journal.pntd.0012229)
Supplement: S1 Table — (XLSX) [file pntd.0012229.s001.xlsx]

## Sheet: Sheet1
	Cytokine response	Naïve	Naive+Cha	GP63-VLP [10 μg]	GP63-VLP [50 μg]		One-way ANOVA with Tukey's test	IFN-r			IL-6
	IFN-r	169.2	300.133	220.691	140.154			P value	Significant	Summary	P value	Significant	Summary
		162.871	370.691	300.887	230.133		Naïve vs. Naive+Cha	<0.001	Yes	***	<0.001	Yes	***
		216.461	306.769	300.887	246.793		Naïve vs. VLP [10 μg]	0.003	Yes	**	<0.001	Yes	***
		181.82	396.829	260.1	181.385		Naïve vs. VLP [50 μg]	0.09	No	ns	0.03	Yes	*
		188.118	386.19	240.247	171.809		Naive+Cha vs. VLP [10 μg]	<0.001	Yes	***	<0.001	Yes	***
		156.522	347.427	260.1	267.116		Naive+Cha vs. VLP [50 μg]	<0.001	Yes	***	<0.001	Yes	***
		137.31	426.672	260.1	226.829		VLP [10 μg] vs. VLP [50 μg]	0.43	No	ns	<0.001	Yes	***
		175.515	481.147	220.691	243.442
			426.672	223.932	226.829
			354.36	172.778	260.299
			333.702	260.1	213.697
			340.541	207.796	213.697
	IL-6	307.02	1088.25	654.7	336.056
		425.387	1037.75	603.998	488.248
		307.02	1004	617.125	437.752
		332.476	971.427	611.576	478.883
		356.892	988.248	617.125	284.504
			954.596	620.888	403.998
			1123.13	664.284	589.289
			1174.18	603.998	505.067
			1106.19	603.998	505.067
			1089.29	587.077	478.883
			1140.1	654.7	584.504
			1225.68	654.596	370.117
